# Supplementary material for: Tissue-Specific and Geographical Variation in Endophytic Fungi of Ageratina adenophora and Fungal Associations With the Environment
Source: Front Microbiol. 2019 Dec 18;10:2919. doi: 10.3389/fmicb.2019.02919 (PMC6930192; doi:10.3389/fmicb.2019.02919)
Supplement: Supplementary file 4 [file Table_1.xlsx]

## Sheet: Sheet1
	Supplementary Table S1 Geographical description and vegetation of study regions.
	Region a	Altitude (m)	Latitude	Longitude	Native plants
	XM	1715	22.63	99.8	Sida acuta, Urena lobata, Rubus ellipticus
	SM	1171	22.75	100.81	Sida acuta, Urena lobata, Eupatorium odoratum, Psidium guajava
	NE	1391	23	101.05	Pinus kesiya var. langbianensis, Rubus ellipticus, Alnus nepalensis
	CY	1708	23.22	99.31	Rubus ellipticus, Betula alnoides, Pistacia weinmannifolia
	KM	2040	24.51	102.37	Pinus yunnanensis Franch, Alnus nepalensis
	YL	2128	25.88	99.44	Pinus yunnanensis Franch
	a XM, Ximeng county; SM, Simao county; NE, Ninger county; CY, Cangyuan county; KM, Kunming city; YL, Yunlong county.
