# Supplementary material for: Tissue-Specific and Geographical Variation in Endophytic Fungi of Ageratina adenophora and Fungal Associations With the Environment
Source: Front Microbiol. 2019 Dec 18;10:2919. doi: 10.3389/fmicb.2019.02919 (PMC6930192; doi:10.3389/fmicb.2019.02919)
Supplement: Supplementary file 5 [file Table_2.xlsx]

## Sheet: raw data 
Supplementary Table S2 The information for 1072 representative strains
sequence	sampling areas	source	medium	0.97	unique	abundance
Y144	YL	ambient air	MEA	Otu152	Otu458	3
S179	SM	root	NS	Otu130	Otu384	4
Y162	YL	ambient soil	MEA	Otu191	Otu366	1
S137	SM	rhizosphere soil	ZY	Otu013	Otu208	3
S89	SM	rhizosphere soil	ZY	Otu080	Otu090	16
N113	NE	leaf	ZY	Otu041	Otu056	4
S91	SM	rhizosphere soil	ZY	Otu040	Otu048	1
C4	CY	root	MEA	Otu061	Otu214	1
C155	CY	root	ZY	Otu061	Otu078	1
C157	CY	root	ZY	Otu061	Otu078	1
C159	CY	root	ZY	Otu061	Otu078	1
K133	KM	leaf	MEA	Otu097	Otu139	1
K152	KM	leaf	ZY	Otu097	Otu139	2
N165r	NE	withered leaf	ZY	Otu033	Otu074	4
C202	CY	ambient soil	MEA	Otu198	Otu252	2
C51	CY	rhizosphere soil	NS	Otu033	Otu069	1
N161	NE	withered leaf	NS	Otu033	Otu138	1
N162	NE	withered leaf	ZY	Otu033	Otu138	3
N164	NE	withered leaf	NS	Otu033	Otu074	3
N171	NE	withered leaf	ZY	Otu033	Otu074	3
X5	XM	root	MEA	Otu033	Otu069	1
Y3	YL	stem	MEA	Otu033	Otu069	6
C43	CY	ambient air	NS	Otu007	Otu001	1
C27	CY	canopy air	NS	Otu007	Otu001	5
C171	CY	canopy air	MEA	Otu007	Otu001	1
K36	KM	ambient air	NS	Otu007	Otu001	2
K43	KM	ambient air	MEA	Otu007	Otu001	2
K52	KM	ambient air	ZY	Otu007	Otu001	1
K13	KM	canopy air	NS	Otu007	Otu001	1
K132	KM	leaf	NS	Otu007	Otu001	1
K211	KM	leaf	NS	Otu007	Otu001	1
K182	KM	leaf	MEA	Otu007	Otu001	1
K273	KM	withered leaf	MEA	Otu007	Otu001	5
K274	KM	withered leaf	NS	Otu007	Otu001	7
K275	KM	withered leaf	ZY	Otu007	Otu001	3
K277	KM	withered leaf	NS	Otu007	Otu001	2
K160	KM	stem	NS	Otu007	Otu001	1
S166	SM	stem	ZY	Otu007	Otu001	2
X182	XM	withered leaf	NS	Otu007	Otu001	3
X184	XM	withered leaf	MEA	Otu007	Otu001	2
Y126	YL	ambient soil	MEA	Otu007	Otu001	1
Y26	YL	leaf	MEA	Otu007	Otu001	1
Y60	YL	leaf	NS	Otu007	Otu001	9
Y61	YL	leaf	NS	Otu007	Otu001	1
Y102	YL	leaf	ZY	Otu007	Otu001	1
Y186	YL	withered leaf	MEA	Otu007	Otu001	11
Y187	YL	withered leaf	NS	Otu007	Otu001	1
Y189	YL	withered leaf	NS	Otu007	Otu001	2
Y180	YL	stem	MEA	Otu007	Otu001	2
Y181	YL	stem	MEA	Otu007	Otu001	2
Y183	YL	stem	MEA	Otu007	Otu001	3
Y182	YL	stem	NS	Otu007	Otu001	11
Y174	YL	stem	ZY	Otu007	Otu001	6
K163	KM	leaf	MEA	Otu216	Otu443	3
C201	CY	ambient soil	MEA	Otu047	Otu129	4
C35	CY	canopy air	NS	Otu047	Otu149	13
N118	NE	ambient air	MEA	Otu047	Otu347	4
X137	XM	ambient soil	MEA	Otu047	Otu129	7
Y131	YL	canopy air	MEA	Otu195	Otu258	3
K235	KM	rhizosphere soil	NS	Otu105	Otu186	2
S150	SM	ambient soil	ZY	Otu074	Otu141	1
Y163	YL	ambient soil	NS	Otu074	Otu141	13
Y48	YL	rhizosphere soil	NS	Otu140	Otu278	12
C39	CY	ambient air	NS	Otu065	Otu206	1
X88	XM	ambient air	ZY	Otu065	Otu207	2
Y67	YL	leaf	NS	Otu217	Otu303	4
C41	CY	ambient air	NS	Otu039	Otu063	2
C117	CY	ambient air	ZY	Otu039	Otu063	1
C28	CY	canopy air	NS	Otu039	Otu215	2
N48	NE	leaf	NS	Otu039	Otu397	6
X16	XM	root	MEA	Otu039	Otu063	1
X51	XM	root	NS	Otu039	Otu437	9
X130	XM	canopy air	NS	Otu190	Otu332	2
X190	XM	withered leaf	NS	Otu204	Otu336	2
N167	NE	withered leaf	NS	Otu200	Otu338	2
Y141	YL	canopy air	ZY	Otu201	Otu286	3
K183	KM	leaf	NS	Otu066	Otu091	2
K176	KM	leaf	ZY	Otu066	Otu333	1
X175	XM	stem	NS	Otu066	Otu091	2
X14	XM	leaf	MEA	Otu172	Otu368	9
C24	CY	leaf	MEA	Otu210	Otu176	9
X31	XM	ambient air	NS	Otu076	Otu096	2
X27	XM	canopy air	NS	Otu076	Otu096	1
K232	KM	rhizosphere soil	NS	Otu142	Otu285	5
C46	CY	ambient air	NS	Otu006	Otu011	1
C48	CY	ambient air	NS	Otu006	Otu011	3
C92	CY	ambient air	MEA	Otu006	Otu011	2
C93	CY	ambient air	MEA	Otu006	Otu014	1
C196	CY	ambient soil	NS	Otu006	Otu484	3
C177	CY	ambient soil	MEA	Otu006	Otu310	1
C203	CY	ambient soil	MEA	Otu006	Otu242	1
C185	CY	canopy air	NS	Otu006	Otu100	6
C33	CY	canopy air	NS	Otu006	Otu014	7
C72	CY	canopy air	MEA	Otu006	Otu011	6
C79	CY	canopy air	MEA	Otu006	Otu117	1
C109	CY	canopy air	ZY	Otu006	Otu014	5
C64	CY	root	NS	Otu006	Otu014	1
C124	CY	rhizosphere soil	ZY	Otu006	Otu011	3
C127	CY	rhizosphere soil	ZY	Otu006	Otu011	1
K39	KM	ambient air	NS	Otu006	Otu014	3
K37	KM	ambient air	MEA	Otu006	Otu011	6
K38	KM	ambient air	ZY	Otu006	Otu011	7
K41	KM	ambient air	ZY	Otu006	Otu014	2
K241	KM	ambient soil	NS	Otu006	Otu011	4
K8	KM	canopy air	NS	Otu006	Otu185	43
K9	KM	canopy air	MEA	Otu006	Otu183	56
K6	KM	root	ZY	Otu006	Otu080	3
K7	KM	root	ZY	Otu006	Otu080	2
K231	KM	rhizosphere soil	NS	Otu006	Otu011	2
K265	KM	rhizosphere soil	MEA	Otu006	Otu011	7
K267	KM	rhizosphere soil	MEA	Otu006	Otu080	5
S52	SM	ambient air	MEA	Otu006	Otu011	2
S122	SM	ambient air	MEA	Otu006	Otu014	3
S61	SM	ambient air	MEA	Otu006	Otu014	2
S76	SM	canopy air	ZY	Otu006	Otu014	3
X55	XM	canopy air	MEA	Otu006	Otu011	6
X79	XM	canopy air	ZY	Otu006	Otu011	17
X80	XM	canopy air	ZY	Otu006	Otu014	5
Y167	YL	ambient soil	MEA	Otu006	Otu100	9
Y134	YL	canopy air	ZY	Otu006	Otu014	4
Y38	YL	leaf	MEA	Otu006	Otu014	1
C215	CY	leaf	MEA	Otu025	Otu101	10
C54	CY	rhizosphere soil	NS	Otu025	Otu055	1
C204	CY	rhizosphere soil	MEA	Otu025	Otu055	3
C125	CY	rhizosphere soil	ZY	Otu025	Otu101	4
C128	CY	rhizosphere soil	ZY	Otu025	Otu055	1
X147	XM	canopy air	MEA	Otu025	Otu103	1
X136	XM	canopy air	MEA	Otu025	Otu103	5
X126	XM	rhizosphere soil	ZY	Otu025	Otu055	1
Y41	YL	rhizosphere soil	NS	Otu025	Otu250	1
Y75	YL	rhizosphere soil	MEA	Otu025	Otu221	25
N23	NE	ambient air	NS	Otu034	Otu495	16
N42	NE	leaf	NS	Otu034	Otu077	14
N143	NE	stem	NS	Otu034	Otu077	2
S84	SM	ambient air	ZY	Otu034	Otu356	3
S1	SM	leaf	MEA	Otu034	Otu360	3
S92	SM	leaf	ZY	Otu034	Otu077	6
X138	XM	ambient soil	MEA	Otu034	Otu423	2
Y53	YL	leaf	NS	Otu034	Otu396	5
X176	XM	leaf	MEA	Otu187	Otu429	4
C160	CY	root	ZY	Otu036	Otu029	1
C161	CY	root	ZY	Otu036	Otu029	1
N151	NE	stem	NS	Otu036	Otu029	1
S164	SM	root	NS	Otu036	Otu029	3
S171	SM	root	NS	Otu036	Otu029	1
X168	XM	stem	MEA	Otu036	Otu029	10
Y73	YL	rhizosphere soil	MEA	Otu036	Otu029	5
C144	CY	leaf	ZY	Otu014	Otu068	2
C207	CY	stem	MEA	Otu014	Otu019	4
N1	NE	leaf	MEA	Otu014	Otu068	10
S8	SM	leaf	MEA	Otu014	Otu068	26
S9	SM	leaf	MEA	Otu014	Otu019	5
S34	SM	leaf	NS	Otu014	Otu145	11
S37	SM	leaf	NS	Otu014	Otu019	11
S39	SM	leaf	NS	Otu014	Otu019	3
S41	SM	leaf	NS	Otu014	Otu019	2
S96	SM	leaf	ZY	Otu014	Otu019	6
S184	SM	stem	NS	Otu014	Otu019	2
X21	XM	leaf	MEA	Otu014	Otu019	4
X44	XM	leaf	NS	Otu014	Otu145	5
X49	XM	leaf	NS	Otu014	Otu019	12
X108	XM	leaf	ZY	Otu014	Otu019	5
X171	XM	stem	ZY	Otu014	Otu019	1
Y115	YL	leaf	ZY	Otu014	Otu361	1
C9	CY	leaf	MEA	Otu004	Otu053	2
C10	CY	leaf	MEA	Otu004	Otu006	4
C214	CY	leaf	MEA	Otu004	Otu005	2
C13	CY	leaf	MEA	Otu004	Otu053	4
C25	CY	leaf	MEA	Otu004	Otu053	2
C55	CY	leaf	NS	Otu004	Otu005	16
C59	CY	leaf	NS	Otu004	Otu006	1
C60	CY	leaf	NS	Otu004	Otu006	1
C142	CY	leaf	ZY	Otu004	Otu006	12
C164	CY	leaf	ZY	Otu004	Otu005	4
C166	CY	leaf	ZY	Otu004	Otu006	9
K137	KM	leaf	NS	Otu004	Otu448	3
K200	KM	leaf	NS	Otu004	Otu049	6
K228	KM	leaf	NS	Otu004	Otu049	2
K139	KM	leaf	MEA	Otu004	Otu005	2
K209	KM	leaf	ZY	Otu004	Otu415	1
K215	KM	leaf	ZY	Otu004	Otu049	1
K217	KM	leaf	ZY	Otu004	Otu049	1
N2	NE	leaf	MEA	Otu004	Otu398	1
N3	NE	leaf	MEA	Otu004	Otu005	1
N4	NE	leaf	MEA	Otu004	Otu053	4
N6	NE	leaf	MEA	Otu004	Otu006	9
N7	NE	leaf	MEA	Otu004	Otu005	2
N37	NE	leaf	NS	Otu004	Otu284	5
N38	NE	leaf	NS	Otu004	Otu006	1
N40	NE	leaf	NS	Otu004	Otu005	4
N44	NE	leaf	NS	Otu004	Otu005	6
N45	NE	leaf	NS	Otu004	Otu006	1
N46	NE	leaf	NS	Otu004	Otu005	2
N49	NE	leaf	NS	Otu004	Otu006	7
N96	NE	leaf	ZY	Otu004	Otu006	7
N98	NE	leaf	ZY	Otu004	Otu006	2
N100	NE	leaf	ZY	Otu004	Otu006	5
N140	NE	stem	NS	Otu004	Otu006	1
N154	NE	stem	NS	Otu004	Otu445	2
N141	NE	stem	MEA	Otu004	Otu049	7
N148	NE	stem	ZY	Otu004	Otu005	2
S59	SM	ambient air	MEA	Otu004	Otu006	1
S60	SM	ambient air	MEA	Otu004	Otu006	2
S80	SM	canopy air	ZY	Otu004	Otu385	4
S2	SM	leaf	MEA	Otu004	Otu005	1
S3	SM	leaf	MEA	Otu004	Otu005	5
S6	SM	leaf	MEA	Otu004	Otu006	2
S33	SM	leaf	NS	Otu004	Otu006	9
S36	SM	leaf	NS	Otu004	Otu006	15
S38	SM	leaf	NS	Otu004	Otu005	3
S94	SM	leaf	ZY	Otu004	Otu006	15
S95	SM	leaf	ZY	Otu004	Otu005	6
S100	SM	leaf	ZY	Otu004	Otu005	2
X82	XM	canopy air	ZY	Otu004	Otu005	3
X13	XM	leaf	MEA	Otu004	Otu005	6
X20	XM	leaf	MEA	Otu004	Otu006	8
X23	XM	leaf	MEA	Otu004	Otu005	7
X43	XM	leaf	NS	Otu004	Otu005	4
X45	XM	leaf	NS	Otu004	Otu006	13
X48	XM	leaf	NS	Otu004	Otu005	5
X52	XM	leaf	NS	Otu004	Otu005	8
X110	XM	leaf	ZY	Otu004	Otu006	3
X116	XM	leaf	ZY	Otu004	Otu005	3
X121	XM	leaf	ZY	Otu004	Otu006	16
X122	XM	leaf	ZY	Otu004	Otu005	1
X123	XM	leaf	ZY	Otu004	Otu005	1
Y28	YL	leaf	MEA	Otu004	Otu126	1
Y124	YL	leaf	NS	Otu004	Otu126	3
Y69	YL	leaf	NS	Otu004	Otu005	13
Y123	YL	leaf	ZY	Otu004	Otu005	1
C7	CY	leaf	MEA	Otu011	Otu020	9
C23	CY	leaf	MEA	Otu011	Otu020	4
C56	CY	leaf	NS	Otu011	Otu036	3
C70	CY	leaf	NS	Otu011	Otu020	8
C165	CY	leaf	ZY	Otu011	Otu036	9
K125	KM	leaf	MEA	Otu011	Otu020	2
K278	KM	withered leaf	ZY	Otu011	Otu020	4
N5	NE	leaf	MEA	Otu011	Otu020	9
N39	NE	leaf	NS	Otu011	Otu154	1
N41	NE	leaf	NS	Otu011	Otu427	6
N47	NE	leaf	NS	Otu011	Otu036	7
N101	NE	leaf	ZY	Otu011	Otu121	9
N133	NE	stem	NS	Otu011	Otu036	1
S40	SM	leaf	NS	Otu011	Otu271	10
S99	SM	leaf	ZY	Otu011	Otu154	2
S180	SM	stem	NS	Otu011	Otu020	2
X134	XM	leaf	NS	Otu011	Otu020	16
X120	XM	leaf	ZY	Otu011	Otu036	4
Y29	YL	leaf	MEA	Otu011	Otu020	1
Y36	YL	leaf	MEA	Otu011	Otu020	3
Y52	YL	leaf	NS	Otu011	Otu131	1
Y62	YL	leaf	NS	Otu011	Otu036	3
Y121	YL	leaf	ZY	Otu011	Otu121	1
Y51	YL	stem	NS	Otu011	Otu131	2
X180	XM	stem	ZY	Otu054	Otu057	4
C16	CY	root	MEA	Otu053	Otu084	1
X183	XM	withered leaf	ZY	Otu053	Otu084	3
Y17	YL	leaf	MEA	Otu053	Otu084	1
Y118	YL	leaf	ZY	Otu053	Otu419	1
N153	NE	stem	NS	Otu077	Otu236	2
S121	SM	ambient air	MEA	Otu077	Otu313	3
S18	SM	canopy air	NS	Otu202	Otu413	2
S47	SM	canopy air	MEA	Otu180	Otu430	2
C30	CY	canopy air	NS	Otu003	Otu235	1
C143	CY	leaf	ZY	Otu003	Otu009	12
C61	CY	root	NS	Otu003	Otu125	1
C66	CY	root	NS	Otu003	Otu125	1
C156	CY	root	ZY	Otu003	Otu174	1
C210	CY	stem	NS	Otu003	Otu009	1
C208	CY	stem	MEA	Otu003	Otu009	2
K124	KM	leaf	NS	Otu003	Otu013	4
K170	KM	leaf	NS	Otu003	Otu012	5
K214	KM	leaf	NS	Otu003	Otu009	2
K140	KM	leaf	NS	Otu003	Otu012	3
K166	KM	leaf	MEA	Otu003	Otu012	3
K199	KM	leaf	MEA	Otu003	Otu013	5
K202	KM	leaf	MEA	Otu003	Otu013	3
K213	KM	leaf	MEA	Otu003	Otu012	3
K218	KM	leaf	MEA	Otu003	Otu009	4
K127	KM	leaf	ZY	Otu003	Otu013	1
K168	KM	leaf	ZY	Otu003	Otu013	4
K181	KM	leaf	ZY	Otu003	Otu009	4
K208	KM	leaf	ZY	Otu003	Otu013	1
K220	KM	leaf	ZY	Otu003	Otu339	2
K112	KM	root	MEA	Otu003	Otu009	1
K110	KM	root	MEA	Otu003	Otu341	1
K111	KM	root	ZY	Otu003	Otu012	3
K279	KM	withered leaf	NS	Otu003	Otu012	2
K161	KM	stem	MEA	Otu003	Otu012	7
N26	NE	ambient air	NS	Otu003	Otu009	6
N117	NE	ambient air	NS	Otu003	Otu013	14
N90	NE	ambient air	ZY	Otu003	Otu013	4
N85	NE	ambient air	ZY	Otu003	Otu022	5
N8	NE	leaf	MEA	Otu003	Otu022	8
N36	NE	leaf	NS	Otu003	Otu009	2
N97	NE	leaf	ZY	Otu003	Otu013	6
N132	NE	root	ZY	Otu003	Otu009	5
N135	NE	stem	MEA	Otu003	Otu009	11
S56	SM	ambient air	MEA	Otu003	Otu022	1
S14	SM	canopy air	NS	Otu003	Otu009	2
S81	SM	canopy air	ZY	Otu003	Otu022	3
S93	SM	leaf	ZY	Otu003	Otu022	3
S97	SM	leaf	ZY	Otu003	Otu022	16
S182	SM	stem	NS	Otu003	Otu022	2
S186	SM	stem	NS	Otu003	Otu022	4
S181	SM	stem	MEA	Otu003	Otu009	5
S169	SM	stem	ZY	Otu003	Otu343	1
S176	SM	stem	ZY	Otu003	Otu009	4
X22	XM	leaf	MEA	Otu003	Otu009	8
X50	XM	leaf	NS	Otu003	Otu013	4
X109	XM	leaf	ZY	Otu003	Otu022	3
X111	XM	leaf	ZY	Otu003	Otu009	25
X172	XM	stem	NS	Otu003	Otu013	5
X169	XM	stem	ZY	Otu003	Otu013	1
Y11	YL	root	MEA	Otu003	Otu035	1
Y24	YL	root	MEA	Otu003	Otu035	1
Y34	YL	root	MEA	Otu003	Otu035	1
Y55	YL	root	NS	Otu003	Otu035	1
Y64	YL	root	NS	Otu003	Otu035	1
Y95	YL	root	ZY	Otu003	Otu275	1
Y97	YL	root	ZY	Otu003	Otu433	1
Y112	YL	root	ZY	Otu003	Otu035	1
Y113	YL	root	ZY	Otu003	Otu009	1
Y178	YL	stem	MEA	Otu003	Otu013	5
Y179	YL	stem	NS	Otu003	Otu009	4
Y185	YL	stem	ZY	Otu003	Otu340	1
S53	SM	ambient air	MEA	Otu147	Otu217	3
C71	CY	leaf	NS	Otu035	Otu027	2
K201	KM	leaf	NS	Otu003	Otu012	4
K205	KM	leaf	NS	Otu003	Otu012	4
K145	KM	leaf	MEA	Otu003	Otu012	1
K186	KM	leaf	MEA	Otu003	Otu162	4
K141	KM	leaf	ZY	Otu003	Otu012	2
K179	KM	leaf	ZY	Otu003	Otu012	2
K227	KM	leaf	ZY	Otu003	Otu012	3
K109	KM	root	MEA	Otu035	Otu027	1
K113	KM	root	ZY	Otu035	Otu027	2
S5	SM	leaf	MEA	Otu035	Otu027	6
S173	SM	root	ZY	Otu035	Otu027	2
X157	XM	ambient soil	NS	Otu035	Otu027	2
X105	XM	root	ZY	Otu035	Otu027	3
C91	CY	ambient air	MEA	Otu002	Otu330	1
C118	CY	ambient air	ZY	Otu002	Otu002	1
C119	CY	ambient air	ZY	Otu002	Otu002	1
C195	CY	ambient soil	ZY	Otu002	Otu227	1
C26	CY	canopy air	NS	Otu002	Otu007	15
C73	CY	canopy air	MEA	Otu002	Otu002	5
C77	CY	canopy air	MEA	Otu002	Otu043	2
C80	CY	canopy air	MEA	Otu002	Otu002	1
C105	CY	canopy air	ZY	Otu002	Otu043	2
C107	CY	canopy air	ZY	Otu002	Otu007	7
C180	CY	canopy air	ZY	Otu005	Otu003	6
C108	CY	canopy air	ZY	Otu002	Otu043	2
C154	CY	leaf	ZY	Otu002	Otu026	11
C65	CY	root	NS	Otu002	Otu007	1
C218	CY	root	NS	Otu002	Otu002	1
C182	CY	root	ZY	Otu002	Otu007	1
C147	CY	root	ZY	Otu002	Otu007	1
C148	CY	root	ZY	Otu002	Otu002	1
C153	CY	root	ZY	Otu002	Otu061	1
C158	CY	root	ZY	Otu002	Otu002	1
C224	CY	withered leaf	ZY	Otu002	Otu400	2
C213	CY	stem	NS	Otu002	Otu007	9
C209	CY	stem	MEA	Otu002	Otu387	3
C211	CY	stem	ZY	Otu002	Otu061	9
K16	KM	canopy air	MEA	Otu001	Otu388	3
K180	KM	leaf	NS	Otu002	Otu007	4
K262	KM	leaf	NS	Otu002	Otu026	2
K169	KM	leaf	MEA	Otu002	Otu007	2
K210	KM	leaf	MEA	Otu002	Otu007	2
K144	KM	leaf	ZY	Otu002	Otu002	1
K216	KM	leaf	ZY	Otu002	Otu007	1
K229	KM	leaf	ZY	Otu002	Otu002	3
K272	KM	withered leaf	ZY	Otu002	Otu007	4
K157	KM	stem	MEA	Otu002	Otu026	2
K159	KM	stem	MEA	Otu002	Otu002	3
K195	KM	stem	MEA	Otu002	Otu002	1
K118	KM	stem	ZY	Otu002	Otu026	1
K119	KM	stem	ZY	Otu002	Otu061	1
K120	KM	stem	ZY	Otu002	Otu007	1
K121	KM	stem	ZY	Otu002	Otu002	3
N60	NE	ambient air	MEA	Otu002	Otu043	1
N95	NE	leaf	ZY	Otu002	Otu002	3
N173	NE	withered leaf	ZY	Otu002	Otu002	2
N136	NE	stem	MEA	Otu002	Otu007	2
N126	NE	stem	MEA	Otu002	Otu007	1
N142	NE	stem	ZY	Otu002	Otu002	3
S87	SM	ambient air	ZY	Otu002	Otu007	1
S113	SM	ambient soil	NS	Otu002	Otu372	2
S133	SM	ambient soil	ZY	Otu002	Otu327	5
S82	SM	canopy air	ZY	Otu002	Otu256	1
S102	SM	leaf	ZY	Otu002	Otu002	5
S104	SM	leaf	ZY	Otu002	Otu002	1
S190	SM	root	MEA	Otu002	Otu002	2
S193	SM	root	MEA	Otu002	Otu002	3
S188	SM	root	ZY	Otu002	Otu002	2
S174	SM	root	ZY	Otu002	Otu002	3
S197	SM	withered leaf	ZY	Otu002	Otu007	1
S203	SM	withered leaf	ZY	Otu002	Otu007	12
S175	SM	stem	ZY	Otu002	Otu002	4
S177	SM	stem	ZY	Otu002	Otu007	2
X89	XM	ambient air	ZY	Otu002	Otu182	1
X92	XM	ambient air	ZY	Otu002	Otu002	1
X18	XM	leaf	MEA	Otu002	Otu002	4
X47	XM	leaf	NS	Otu002	Otu002	1
X112	XM	root	ZY	Otu002	Otu002	1
X145	XM	root	ZY	Otu002	Otu002	1
X191	XM	withered leaf	ZY	Otu002	Otu002	4
X174	XM	stem	NS	Otu002	Otu061	1
X170	XM	stem	MEA	Otu002	Otu289	12
X167	XM	stem	ZY	Otu002	Otu002	5
Y103	YL	leaf	ZY	Otu002	Otu007	1
Y110	YL	leaf	ZY	Otu002	Otu165	1
Y111	YL	leaf	ZY	Otu002	Otu007	1
Y119	YL	leaf	ZY	Otu002	Otu026	1
Y120	YL	leaf	ZY	Otu002	Otu026	1
Y122	YL	leaf	ZY	Otu002	Otu026	5
Y63	YL	root	NS	Otu002	Otu002	1
Y96	YL	root	ZY	Otu002	Otu002	1
Y98	YL	root	ZY	Otu002	Otu002	1
Y188	YL	withered leaf	ZY	Otu002	Otu002	10
Y192	YL	withered leaf	NS	Otu002	Otu007	1
Y193	YL	withered leaf	NS	Otu002	Otu007	9
Y2	YL	stem	MEA	Otu002	Otu026	1
Y177	YL	stem	NS	Otu002	Otu002	5
Y173	YL	stem	ZY	Otu002	Otu007	31
K47	KM	ambient air	ZY	Otu199	Otu359	2
N20	NE	ambient air	NS	Otu184	Otu432	3
C29	CY	canopy air	NS	Otu082	Otu137	9
X61	XM	ambient air	MEA	Otu082	Otu137	1
C42	CY	ambient air	NS	Otu001	Otu016	1
C173	CY	ambient air	MEA	Otu001	Otu023	5
C174	CY	ambient air	MEA	Otu001	Otu023	3
C110	CY	canopy air	ZY	Otu001	Otu500	1
K46	KM	ambient air	MEA	Otu001	Otu028	4
K44	KM	ambient air	ZY	Otu001	Otu016	2
K11	KM	canopy air	NS	Otu001	Otu085	1
K15	KM	canopy air	NS	Otu001	Otu422	9
K19	KM	canopy air	NS	Otu001	Otu016	3
K12	KM	canopy air	MEA	Otu001	Otu028	2
K20	KM	canopy air	MEA	Otu001	Otu016	2
K30	KM	canopy air	ZY	Otu001	Otu016	3
K31	KM	canopy air	ZY	Otu001	Otu028	2
K222	KM	leaf	MEA	Otu001	Otu028	3
N27	NE	ambient air	NS	Otu001	Otu058	1
N64	NE	ambient air	MEA	Otu001	Otu496	2
N9	NE	canopy air	NS	Otu001	Otu085	1
N55	NE	canopy air	MEA	Otu001	Otu058	4
N83	NE	canopy air	ZY	Otu001	Otu219	41
N160	NE	withered leaf	MEA	Otu001	Otu058	1
S112	SM	ambient soil	NS	Otu001	Otu016	1
S117	SM	ambient soil	NS	Otu001	Otu317	1
S131	SM	ambient soil	ZY	Otu001	Otu028	7
Y147	YL	ambient air	ZY	Otu001	Otu499	1
C130	CY	root	ZY	Otu012	Otu008	1
C131	CY	root	ZY	Otu012	Otu008	1
C132	CY	root	ZY	Otu012	Otu008	1
C136	CY	root	ZY	Otu012	Otu008	1
C138	CY	root	ZY	Otu012	Otu008	1
C139	CY	root	ZY	Otu012	Otu008	1
C100	CY	rhizosphere soil	MEA	Otu012	Otu008	1
C162	CY	stem	ZY	Otu012	Otu008	1
K29	KM	canopy air	ZY	Otu012	Otu008	4
S12	SM	canopy air	NS	Otu012	Otu008	1
S16	SM	canopy air	NS	Otu012	Otu008	1
S19	SM	canopy air	NS	Otu012	Otu008	2
X60	XM	ambient air	MEA	Otu012	Otu008	3
X64	XM	ambient air	MEA	Otu012	Otu008	1
X94	XM	ambient air	ZY	Otu012	Otu008	1
Y150	YL	ambient air	MEA	Otu012	Otu008	1
Y184	YL	canopy air	MEA	Otu012	Otu008	1
Y1	YL	stem	MEA	Otu012	Otu008	1
K249	KM	rhizosphere soil	ZY	Otu008	Otu004	3
N112	NE	ambient soil	ZY	Otu008	Otu004	12
N131	NE	root	ZY	Otu008	Otu004	2
N30	NE	rhizosphere soil	NS	Otu008	Otu109	1
N34	NE	rhizosphere soil	NS	Otu008	Otu109	6
N75	NE	rhizosphere soil	MEA	Otu008	Otu004	2
N91	NE	rhizosphere soil	ZY	Otu008	Otu319	1
S153	SM	ambient soil	NS	Otu008	Otu004	1
S114	SM	ambient soil	NS	Otu008	Otu004	1
S159	SM	ambient soil	NS	Otu008	Otu004	1
S75	SM	rhizosphere soil	MEA	Otu008	Otu004	1
X150	XM	ambient soil	NS	Otu008	Otu004	1
X139	XM	ambient soil	MEA	Otu008	Otu004	1
X155	XM	ambient soil	MEA	Otu008	Otu161	10
X156	XM	ambient soil	MEA	Otu008	Otu004	10
X2	XM	root	MEA	Otu008	Otu004	1
X3	XM	root	MEA	Otu008	Otu004	1
X4	XM	root	MEA	Otu008	Otu004	1
X10	XM	root	MEA	Otu008	Otu004	1
X42	XM	root	NS	Otu008	Otu004	8
X106	XM	root	ZY	Otu008	Otu004	2
X99	XM	root	ZY	Otu008	Otu004	1
X102	XM	root	ZY	Otu008	Otu004	1
X103	XM	root	ZY	Otu008	Otu004	1
X37	XM	rhizosphere soil	NS	Otu008	Otu004	2
X127	XM	rhizosphere soil	ZY	Otu008	Otu004	3
X128	XM	rhizosphere soil	ZY	Otu008	Otu320	1
X160	XM	rhizosphere soil	ZY	Otu008	Otu004	1
Y160	YL	ambient soil	NS	Otu008	Otu486	14
Y127	YL	ambient soil	ZY	Otu008	Otu004	1
Y159	YL	ambient soil	ZY	Otu008	Otu004	10
Y44	YL	rhizosphere soil	NS	Otu008	Otu004	3
Y85	YL	rhizosphere soil	ZY	Otu008	Otu004	5
Y9	YL	stem	MEA	Otu008	Otu004	1
C189	CY	ambient soil	NS	Otu013	Otu015	3
C57	CY	root	NS	Otu013	Otu086	6
C50	CY	rhizosphere soil	NS	Otu013	Otu015	1
C53	CY	rhizosphere soil	NS	Otu013	Otu225	1
N127	NE	root	NS	Otu013	Otu095	7
N150	NE	root	MEA	Otu013	Otu015	2
N149	NE	root	MEA	Otu013	Otu015	10
N129	NE	root	ZY	Otu013	Otu015	2
N130	NE	root	ZY	Otu013	Otu015	3
N92	NE	rhizosphere soil	ZY	Otu013	Otu015	6
N145	NE	stem	ZY	Otu013	Otu015	4
N146	NE	stem	ZY	Otu013	Otu095	2
S124	SM	ambient soil	MEA	Otu001	Otu249	1
S13	SM	canopy air	NS	Otu013	Otu287	1
S172	SM	root	ZY	Otu013	Otu015	1
S183	SM	stem	MEA	Otu013	Otu386	4
X40	XM	root	NS	Otu013	Otu086	7
X100	XM	root	ZY	Otu013	Otu086	1
Y105	YL	root	ZY	Otu013	Otu015	1
Y106	YL	root	ZY	Otu013	Otu015	1
Y10	YL	stem	MEA	Otu013	Otu015	1
C2	CY	root	MEA	Otu017	Otu025	1
C3	CY	root	MEA	Otu017	Otu025	1
C129	CY	root	ZY	Otu017	Otu025	1
C133	CY	root	ZY	Otu017	Otu025	1
C134	CY	root	ZY	Otu017	Otu025	1
C135	CY	root	ZY	Otu017	Otu025	1
C137	CY	root	ZY	Otu017	Otu025	1
C140	CY	root	ZY	Otu017	Otu460	1
K244	KM	ambient soil	MEA	Otu017	Otu033	7
K237	KM	ambient soil	ZY	Otu017	Otu033	6
K234	KM	rhizosphere soil	NS	Otu017	Otu033	3
S143	SM	stem	MEA	Otu017	Otu033	3
S165	SM	stem	MEA	Otu017	Otu033	1
Y138	YL	ambient air	NS	Otu017	Otu033	2
C94	CY	ambient air	MEA	Otu009	Otu017	1
C115	CY	ambient air	ZY	Otu009	Otu102	6
C190	CY	ambient soil	MEA	Otu009	Otu037	2
K28	KM	canopy air	ZY	Otu009	Otu111	9
N158	NE	ambient soil	NS	Otu009	Otu037	3
N10	NE	canopy air	NS	Otu009	Otu111	3
N76	NE	rhizosphere soil	MEA	Otu009	Otu037	1
S21	SM	ambient air	NS	Otu009	Otu017	2
Y142	YL	canopy air	NS	Otu009	Otu017	3
Y143	YL	canopy air	NS	Otu009	Otu017	6
Y46	YL	rhizosphere soil	NS	Otu009	Otu102	17
Y90	YL	rhizosphere soil	ZY	Otu080	Otu090	1
S64	SM	ambient air	MEA	Otu089	Otu479	1
X56	XM	canopy air	MEA	Otu089	Otu352	1
K223	KM	leaf	NS	Otu041	Otu056	2
N102	NE	leaf	ZY	Otu041	Otu306	3
S98	SM	leaf	ZY	Otu041	Otu056	4
S103	SM	leaf	ZY	Otu041	Otu307	1
X178	XM	stem	MEA	Otu041	Otu056	1
N125	NE	root	MEA	Otu169	Otu402	5
C1	CY	root	MEA	Otu040	Otu048	1
C5	CY	root	MEA	Otu040	Otu048	1
C6	CY	root	MEA	Otu040	Otu048	1
C146	CY	root	ZY	Otu040	Otu048	1
C149	CY	root	ZY	Otu040	Otu181	1
C150	CY	root	ZY	Otu032	Otu047	1
C151	CY	root	ZY	Otu032	Otu112	1
C152	CY	root	ZY	Otu032	Otu112	1
X1	XM	root	MEA	Otu032	Otu047	1
X7	XM	root	MEA	Otu032	Otu047	1
X8	XM	root	MEA	Otu032	Otu047	1
X9	XM	root	MEA	Otu032	Otu047	1
X96	XM	root	ZY	Otu032	Otu220	4
N14	NE	ambient air	NS	Otu056	Otu213	2
N63	NE	ambient air	MEA	Otu056	Otu485	1
N11	NE	canopy air	NS	Otu056	Otu120	3
S10	SM	canopy air	NS	Otu056	Otu120	1
C176	CY	ambient soil	MEA	Otu208	Otu344	5
C126	CY	rhizosphere soil	ZY	Otu160	Otu477	7
N21	NE	ambient air	NS	Otu028	Otu075	6
N59	NE	ambient air	MEA	Otu028	Otu075	1
N61	NE	ambient air	MEA	Otu028	Otu223	1
N62	NE	ambient air	MEA	Otu028	Otu158	1
S15	SM	canopy air	NS	Otu028	Otu073	4
S42	SM	canopy air	MEA	Otu028	Otu073	1
S46	SM	canopy air	MEA	Otu028	Otu158	2
X83	XM	canopy air	ZY	Otu028	Otu073	1
X84	XM	canopy air	ZY	Otu028	Otu075	6
C81	CY	canopy air	MEA	Otu050	Otu051	1
K22	KM	canopy air	NS	Otu050	Otu051	7
X185	XM	withered leaf	MEA	Otu050	Otu051	1
C69	CY	stem	MEA	Otu118	Otu228	3
X65	XM	ambient air	MEA	Otu088	Otu115	6
Y135	YL	canopy air	MEA	Otu088	Otu115	9
X59	XM	canopy air	MEA	Otu128	Otu409	3
C44	CY	ambient air	NS	Otu048	Otu079	4
K40	KM	ambient air	MEA	Otu048	Otu079	3
N115	NE	canopy air	NS	Otu048	Otu169	16
N51	NE	canopy air	MEA	Otu048	Otu240	1
X68	XM	ambient air	MEA	Otu048	Otu079	1
S30	SM	rhizosphere soil	NS	Otu203	Otu363	4
C197	CY	ambient soil	NS	Otu018	Otu367	5
C200	CY	ambient soil	MEA	Otu018	Otu071	1
C52	CY	rhizosphere soil	NS	Otu018	Otu071	43
C99	CY	rhizosphere soil	MEA	Otu018	Otu034	1
C102	CY	rhizosphere soil	MEA	Otu018	Otu071	6
N29	NE	rhizosphere soil	NS	Otu018	Otu391	8
N72	NE	rhizosphere soil	MEA	Otu018	Otu104	10
N73	NE	rhizosphere soil	MEA	Otu018	Otu034	8
N74	NE	rhizosphere soil	MEA	Otu018	Otu104	1
S116	SM	ambient soil	NS	Otu018	Otu034	1
S26	SM	rhizosphere soil	NS	Otu018	Otu034	8
S71	SM	rhizosphere soil	MEA	Otu018	Otu034	6
S73	SM	rhizosphere soil	MEA	Otu018	Otu034	8
X75	XM	rhizosphere soil	MEA	Otu018	Otu349	1
X141	XM	ambient soil	MEA	Otu103	Otu233	10
X119	XM	stem	ZY	Otu101	Otu113	4
C78	CY	canopy air	MEA	Otu149	Otu462	3
C101	CY	rhizosphere soil	MEA	Otu059	Otu059	11
C122	CY	rhizosphere soil	ZY	Otu059	Otu059	4
C123	CY	rhizosphere soil	ZY	Otu062	Otu211	2
K50	KM	ambient air	ZY	Otu139	Otu216	5
S90	SM	rhizosphere soil	ZY	Otu062	Otu331	1
X57	XM	canopy air	MEA	Otu062	Otu467	4
C198	CY	ambient soil	MEA	Otu059	Otu059	1
Y158	YL	ambient soil	MEA	Otu150	Otu239	5
Y156	YL	ambient soil	ZY	Otu059	Otu059	2
C58	CY	leaf	NS	Otu060	Otu435	10
C163	CY	stem	ZY	Otu060	Otu497	2
S28	SM	rhizosphere soil	NS	Otu060	Otu273	1
X107	XM	stem	ZY	Otu060	Otu295	4
K177	KM	leaf	MEA	Otu031	Otu309	4
K197	KM	stem	MEA	Otu031	Otu301	2
N99	NE	leaf	ZY	Otu031	Otu248	2
S4	SM	leaf	MEA	Otu069	Otu316	12
S101	SM	leaf	ZY	Otu031	Otu093	23
S198	SM	withered leaf	MEA	Otu031	Otu153	6
Y20	YL	leaf	MEA	Otu069	Otu292	1
Y35	YL	leaf	MEA	Otu031	Otu093	4
Y101	YL	leaf	ZY	Otu031	Otu153	1
Y108	YL	leaf	ZY	Otu031	Otu288	3
Y116	YL	leaf	ZY	Otu069	Otu300	1
C167	CY	leaf	ZY	Otu098	Otu304	1
S7	SM	leaf	MEA	Otu098	Otu305	7
C212	CY	stem	ZY	Otu026	Otu038	1
K130	KM	leaf	ZY	Otu026	Otu038	1
K196	KM	stem	NS	Otu026	Otu038	1
K198	KM	stem	NS	Otu026	Otu038	1
N13	NE	ambient air	NS	Otu026	Otu134	7
N88	NE	ambient air	ZY	Otu026	Otu098	2
S178	SM	stem	ZY	Otu026	Otu038	1
X187	XM	withered leaf	ZY	Otu026	Otu038	1
X173	XM	stem	NS	Otu026	Otu098	2
X179	XM	stem	ZY	Otu026	Otu134	1
C97	CY	ambient air	MEA	Otu068	Otu067	11
C192	CY	ambient soil	NS	Otu068	Otu067	2
K164	KM	leaf	NS	Otu068	Otu067	2
K151	KM	leaf	MEA	Otu166	Otu282	3
C85	CY	ambient air	MEA	Otu022	Otu024	3
K49	KM	ambient air	MEA	Otu045	Otu062	2
K126	KM	leaf	NS	Otu045	Otu190	7
K143	KM	leaf	NS	Otu045	Otu062	2
K149	KM	leaf	NS	Otu045	Otu062	1
X115	XM	leaf	ZY	Otu022	Otu024	3
Y18	YL	leaf	MEA	Otu045	Otu062	3
Y19	YL	leaf	MEA	Otu022	Otu024	1
Y21	YL	leaf	MEA	Otu022	Otu024	1
Y27	YL	leaf	MEA	Otu045	Otu293	1
C169	CY	ambient air	NS	Otu022	Otu473	2
C172	CY	ambient air	MEA	Otu022	Otu024	1
K136	KM	leaf	MEA	Otu022	Otu133	5
K148	KM	leaf	MEA	Otu022	Otu133	1
N168	NE	withered leaf	ZY	Otu022	Otu024	2
N169	NE	withered leaf	MEA	Otu022	Otu024	3
N170	NE	withered leaf	NS	Otu022	Otu024	5
N124	NE	rhizosphere soil	MEA	Otu157	Otu440	3
X81	XM	canopy air	ZY	Otu171	Otu351	5
K167	KM	leaf	NS	Otu023	Otu189	2
Y14	YL	root	MEA	Otu023	Otu160	1
K131	KM	leaf	MEA	Otu023	Otu070	2
K184	KM	leaf	ZY	Otu023	Otu070	2
N43	NE	leaf	NS	Otu023	Otu070	6
Y12	YL	root	MEA	Otu023	Otu329	1
Y23	YL	root	MEA	Otu023	Otu081	1
Y31	YL	root	MEA	Otu023	Otu081	1
Y32	YL	root	MEA	Otu023	Otu081	1
Y56	YL	root	NS	Otu023	Otu468	1
Y65	YL	root	NS	Otu023	Otu160	1
K150	KM	leaf	ZY	Otu212	Otu226	2
K246	KM	rhizosphere soil	ZY	Otu086	Otu092	6
K247	KM	rhizosphere soil	ZY	Otu086	Otu092	2
S146	SM	ambient soil	ZY	Otu071	Otu135	1
S135	SM	ambient soil	ZY	Otu071	Otu346	1
X153	XM	ambient soil	NS	Otu071	Otu135	1
K280	KM	rhizosphere soil	ZY	Otu024	Otu152	3
K242	KM	ambient soil	NS	Otu070	Otu155	24
K243	KM	ambient soil	NS	Otu070	Otu155	4
K268	KM	rhizosphere soil	MEA	Otu070	Otu262	2
K236	KM	ambient soil	ZY	Otu024	Otu148	7
K238	KM	ambient soil	ZY	Otu024	Otu089	26
K239	KM	ambient soil	ZY	Otu024	Otu152	1
K251	KM	rhizosphere soil	NS	Otu024	Otu089	5
K233	KM	rhizosphere soil	NS	Otu024	Otu148	2
K245	KM	rhizosphere soil	ZY	Otu024	Otu308	8
K248	KM	rhizosphere soil	ZY	Otu024	Otu089	19
N157	NE	ambient soil	ZY	Otu024	Otu122	1
X151	XM	ambient soil	MEA	Otu024	Otu122	8
Y165	YL	ambient soil	MEA	Otu024	Otu290	1
S187	SM	leaf	ZY	Otu052	Otu046	18
Y148	YL	ambient air	ZY	Otu125	Otu247	4
C98	CY	ambient air	MEA	Otu038	Otu041	1
S63	SM	ambient air	MEA	Otu038	Otu191	5
X28	XM	ambient air	NS	Otu038	Otu041	2
X30	XM	ambient air	NS	Otu038	Otu041	13
X72	XM	ambient air	MEA	Otu038	Otu041	2
X26	XM	canopy air	NS	Otu038	Otu041	1
K18	KM	canopy air	MEA	Otu044	Otu032	3
S62	SM	ambient air	MEA	Otu044	Otu032	1
S11	SM	canopy air	NS	Otu044	Otu032	1
S44	SM	canopy air	MEA	Otu044	Otu032	2
C45	CY	ambient air	NS	Otu019	Otu453	4
C75	CY	canopy air	MEA	Otu019	Otu441	1
C76	CY	canopy air	MEA	Otu019	Otu066	4
K48	KM	ambient air	NS	Otu019	Otu110	3
K266	KM	rhizosphere soil	MEA	Otu019	Otu196	3
N58	NE	ambient air	MEA	Otu019	Otu110	4
S57	SM	ambient air	MEA	Otu019	Otu072	3
S20	SM	canopy air	NS	Otu019	Otu072	2
S50	SM	canopy air	MEA	Otu019	Otu108	1
X29	XM	ambient air	NS	Otu019	Otu492	2
X63	XM	ambient air	MEA	Otu019	Otu072	9
X131	XM	canopy air	NS	Otu019	Otu066	3
C178	CY	ambient soil	MEA	Otu029	Otu314	1
C32	CY	canopy air	NS	Otu029	Otu114	4
N87	NE	ambient air	ZY	Otu029	Otu052	1
N82	NE	canopy air	ZY	Otu029	Otu157	16
S66	SM	ambient air	MEA	Otu029	Otu052	1
S145	SM	ambient soil	ZY	Otu029	Otu052	5
X58	XM	canopy air	MEA	Otu029	Otu114	7
S119	SM	canopy air	MEA	Otu102	Otu150	2
S43	SM	canopy air	MEA	Otu102	Otu150	2
C36	CY	ambient air	NS	Otu005	Otu003	1
C40	CY	ambient air	NS	Otu005	Otu003	1
C47	CY	ambient air	NS	Otu005	Otu003	1
C49	CY	ambient air	NS	Otu005	Otu003	2
C86	CY	ambient air	MEA	Otu005	Otu003	2
C90	CY	ambient air	MEA	Otu005	Otu003	1
C112	CY	ambient air	ZY	Otu005	Otu003	2
C168	CY	canopy air	NS	Otu005	Otu003	1
C14	CY	root	MEA	Otu005	Otu003	1
K45	KM	ambient air	NS	Otu005	Otu253	1
K21	KM	canopy air	NS	Otu005	Otu083	3
K27	KM	canopy air	ZY	Otu005	Otu003	7
N24	NE	ambient air	NS	Otu005	Otu003	6
N56	NE	ambient air	MEA	Otu005	Otu003	5
N57	NE	ambient air	MEA	Otu005	Otu003	1
N119	NE	ambient air	MEA	Otu005	Otu003	3
N65	NE	ambient air	MEA	Otu005	Otu491	6
N89	NE	ambient air	ZY	Otu005	Otu003	7
N50	NE	canopy air	MEA	Otu005	Otu003	10
N52	NE	canopy air	MEA	Otu005	Otu281	2
S23	SM	ambient air	NS	Otu005	Otu003	1
S54	SM	ambient air	MEA	Otu005	Otu003	1
S58	SM	ambient air	MEA	Otu005	Otu224	1
S65	SM	ambient air	MEA	Otu005	Otu003	2
S85	SM	ambient air	ZY	Otu005	Otu003	4
S88	SM	ambient air	ZY	Otu005	Otu003	2
S49	SM	canopy air	MEA	Otu005	Otu083	1
S120	SM	canopy air	MEA	Otu005	Otu083	1
S78	SM	canopy air	ZY	Otu005	Otu003	2
S167	SM	stem	NS	Otu005	Otu357	2
X32	XM	ambient air	NS	Otu005	Otu003	1
X90	XM	ambient air	ZY	Otu005	Otu003	4
X95	XM	ambient air	ZY	Otu005	Otu003	4
X158	XM	ambient soil	NS	Otu005	Otu003	1
X24	XM	canopy air	NS	Otu005	Otu003	4
X53	XM	canopy air	MEA	Otu005	Otu003	2
Y125	YL	ambient air	MEA	Otu005	Otu003	3
C141	CY	stem	ZY	Otu148	Otu311	4
K256	KM	root	MEA	Otu115	Otu232	2
K175	KM	leaf	NS	Otu046	Otu054	1
K261	KM	leaf	MEA	Otu046	Otu054	1
N163	NE	withered leaf	MEA	Otu046	Otu204	5
S201	SM	withered leaf	MEA	Otu046	Otu054	3
S202	SM	withered leaf	NS	Otu046	Otu054	6
K156	KM	root	MEA	Otu131	Otu383	3
K1	KM	root	NS	Otu016	Otu045	3
K2	KM	root	NS	Otu016	Otu042	1
K116	KM	root	NS	Otu016	Otu042	5
K155	KM	root	MEA	Otu016	Otu373	1
K187	KM	root	MEA	Otu016	Otu045	1
K189	KM	root	MEA	Otu016	Otu042	1
K192	KM	root	MEA	Otu016	Otu042	1
K193	KM	root	MEA	Otu016	Otu045	1
K5	KM	root	ZY	Otu016	Otu045	8
X11	XM	root	MEA	Otu016	Otu426	1
X113	XM	root	ZY	Otu016	Otu082	1
Y30	YL	root	MEA	Otu016	Otu042	1
Y33	YL	root	MEA	Otu016	Otu124	1
Y66	YL	root	NS	Otu016	Otu045	1
Y93	YL	root	ZY	Otu016	Otu082	1
Y94	YL	root	ZY	Otu016	Otu082	1
Y114	YL	root	ZY	Otu016	Otu124	1
N123	NE	rhizosphere soil	NS	Otu001	Otu358	1
C82	CY	ambient air	MEA	Otu001	Otu241	6
N12	NE	canopy air	NS	Otu090	Otu107	1
N79	NE	canopy air	ZY	Otu090	Otu107	1
Y54	YL	root	NS	Otu001	Otu146	1
C113	CY	ambient air	ZY	Otu001	Otu144	1
C194	CY	ambient soil	MEA	Otu001	Otu031	2
C20	CY	root	MEA	Otu001	Otu031	1
C220	CY	withered leaf	MEA	Otu001	Otu031	5
C221	CY	withered leaf	NS	Otu001	Otu031	3
C222	CY	withered leaf	ZY	Otu001	Otu031	7
C225	CY	withered leaf	NS	Otu001	Otu031	3
K42	KM	ambient air	NS	Otu001	Otu116	2
K51	KM	ambient air	ZY	Otu001	Otu116	2
K203	KM	leaf	NS	Otu001	Otu199	1
K271	KM	withered leaf	MEA	Otu001	Otu021	6
N28	NE	ambient air	NS	Otu001	Otu021	5
S51	SM	canopy air	MEA	Otu001	Otu498	1
S194	SM	withered leaf	MEA	Otu001	Otu463	1
S195	SM	withered leaf	MEA	Otu001	Otu021	1
S196	SM	withered leaf	NS	Otu001	Otu021	8
S31	SM	rhizosphere soil	NS	Otu126	Otu493	3
X67	XM	ambient air	MEA	Otu001	Otu123	4
X69	XM	ambient air	MEA	Otu001	Otu021	1
X70	XM	ambient air	MEA	Otu001	Otu480	2
X71	XM	ambient air	MEA	Otu001	Otu031	2
X73	XM	ambient air	MEA	Otu001	Otu030	6
X93	XM	ambient air	ZY	Otu001	Otu021	2
X181	XM	withered leaf	MEA	Otu001	Otu021	6
X186	XM	withered leaf	NS	Otu001	Otu030	3
Y145	YL	ambient air	ZY	Otu001	Otu483	7
Y152	YL	ambient soil	NS	Otu002	Otu421	1
Y130	YL	canopy air	ZY	Otu001	Otu030	5
Y68	YL	leaf	NS	Otu001	Otu021	1
Y50	YL	stem	NS	Otu001	Otu474	4
N16	NE	ambient air	NS	Otu206	Otu321	5
C37	CY	ambient air	NS	Otu001	Otu023	4
C38	CY	ambient air	NS	Otu001	Otu040	1
C83	CY	ambient air	MEA	Otu001	Otu040	2
C84	CY	ambient air	MEA	Otu001	Otu261	1
C87	CY	ambient air	MEA	Otu001	Otu375	1
C88	CY	ambient air	MEA	Otu001	Otu040	1
C89	CY	ambient air	MEA	Otu001	Otu023	1
C96	CY	ambient air	MEA	Otu001	Otu023	1
C111	CY	ambient air	ZY	Otu001	Otu023	5
C74	CY	canopy air	MEA	Otu001	Otu212	3
C68	CY	root	NS	Otu001	Otu374	1
C121	CY	rhizosphere soil	ZY	Otu001	Otu132	6
N22	NE	ambient air	NS	Otu001	Otu119	7
N84	NE	ambient air	ZY	Otu001	Otu119	11
N86	NE	ambient air	ZY	Otu001	Otu023	1
X91	XM	ambient air	ZY	Otu001	Otu132	1
X85	XM	canopy air	ZY	Otu001	Otu335	1
K219	KM	leaf	NS	Otu067	Otu342	2
K212	KM	leaf	ZY	Otu067	Otu136	1
K224	KM	leaf	ZY	Otu067	Otu136	4
K190	KM	root	MEA	Otu064	Otu390	1
X19	XM	root	MEA	Otu064	Otu200	1
X117	XM	root	ZY	Otu064	Otu230	1
X74	XM	ambient air	MEA	Otu087	Otu246	1
Y49	YL	leaf	MEA	Otu087	Otu355	1
C12	CY	leaf	MEA	Otu049	Otu254	2
K178	KM	leaf	NS	Otu049	Otu209	5
N147	NE	stem	NS	Otu049	Otu401	2
N144	NE	stem	MEA	Otu049	Otu389	4
S142	SM	stem	NS	Otu049	Otu451	11
S24	SM	ambient air	NS	Otu081	Otu450	1
S168	SM	stem	MEA	Otu081	Otu436	4
K185	KM	leaf	MEA	Otu079	Otu243	1
S77	SM	canopy air	ZY	Otu079	Otu452	2
C95	CY	ambient air	MEA	Otu030	Otu365	1
C18	CY	root	MEA	Otu030	Otu118	1
C19	CY	root	MEA	Otu030	Otu118	1
C62	CY	root	NS	Otu030	Otu060	1
C63	CY	root	NS	Otu030	Otu060	1
C205	CY	root	NS	Otu030	Otu060	1
C67	CY	root	NS	Otu030	Otu060	1
C219	CY	root	ZY	Otu030	Otu291	1
X118	XM	stem	ZY	Otu030	Otu184	4
C114	CY	ambient air	ZY	Otu020	Otu461	5
C116	CY	ambient air	ZY	Otu020	Otu130	4
C34	CY	canopy air	NS	Otu020	Otu276	2
X62	XM	ambient air	MEA	Otu020	Otu237	2
X135	XM	canopy air	MEA	Otu209	Otu267	4
X33	XM	ambient air	NS	Otu176	Otu337	2
Y59	YL	leaf	NS	Otu058	Otu469	9
Y70	YL	leaf	NS	Otu058	Otu457	1
Y100	YL	leaf	ZY	Otu058	Otu266	3
Y191	YL	withered leaf	ZY	Otu058	Otu394	1
C31	CY	canopy air	NS	Otu096	Otu279	3
S86	SM	ambient air	ZY	Otu096	Otu434	2
C193	CY	ambient soil	ZY	Otu015	Otu018	8
K204	KM	leaf	MEA	Otu015	Otu392	1
K206	KM	leaf	MEA	Otu015	Otu018	1
K225	KM	leaf	ZY	Otu015	Otu393	1
K158	KM	stem	NS	Otu015	Otu202	8
K162	KM	stem	NS	Otu015	Otu097	1
N121	NE	rhizosphere soil	NS	Otu015	Otu097	3
S110	SM	ambient soil	NS	Otu015	Otu018	1
S111	SM	ambient soil	NS	Otu015	Otu018	1
S118	SM	ambient soil	NS	Otu015	Otu018	1
S126	SM	ambient soil	MEA	Otu015	Otu018	1
S134	SM	ambient soil	ZY	Otu015	Otu018	1
X140	XM	ambient soil	MEA	Otu015	Otu205	30
X142	XM	ambient soil	MEA	Otu015	Otu018	10
X144	XM	ambient soil	ZY	Otu015	Otu018	1
X125	XM	rhizosphere soil	ZY	Otu015	Otu018	7
X129	XM	rhizosphere soil	ZY	Otu015	Otu018	1
C170	CY	ambient soil	NS	Otu051	Otu127	3
S152	SM	ambient soil	NS	Otu051	Otu128	1
S158	SM	ambient soil	NS	Otu051	Otu128	1
S160	SM	ambient soil	NS	Otu051	Otu127	1
Y107	YL	root	ZY	Otu051	Otu465	1
X148	XM	canopy air	ZY	Otu095	Otu414	17
Y99	YL	leaf	ZY	Otu095	Otu187	8
C8	CY	leaf	MEA	Otu027	Otu404	8
C145	CY	leaf	ZY	Otu027	Otu039	1
X15	XM	leaf	MEA	Otu027	Otu039	10
Y137	YL	ambient air	MEA	Otu027	Otu039	1
Y133	YL	canopy air	MEA	Otu027	Otu449	9
Y136	YL	canopy air	ZY	Otu027	Otu039	8
Y104	YL	leaf	ZY	Otu027	Otu039	1
K123	KM	leaf	MEA	Otu055	Otu088	1
K128	KM	leaf	MEA	Otu055	Otu088	2
K142	KM	leaf	MEA	Otu055	Otu088	2
Y57	YL	root	NS	Otu001	Otu146	1
X34	XM	rhizosphere soil	NS	Otu055	Otu350	1
Y149	YL	ambient air	ZY	Otu002	Otu043	3
C199	CY	ambient soil	ZY	Otu057	Otu245	1
N159	NE	ambient soil	ZY	Otu057	Otu178	1
S200	SM	withered leaf	ZY	Otu057	Otu164	3
S74	SM	rhizosphere soil	MEA	Otu057	Otu297	1
C106	CY	canopy air	ZY	Otu091	Otu378	1
X25	XM	canopy air	NS	Otu091	Otu370	2
X154	XM	ambient soil	MEA	Otu104	Otu380	20
Y37	YL	leaf	MEA	Otu151	Otu416	2
K32	KM	canopy air	ZY	Otu021	Otu106	1
C120	CY	rhizosphere soil	ZY	Otu021	Otu050	1
K26	KM	canopy air	ZY	Otu021	Otu106	82
K252	KM	rhizosphere soil	MEA	Otu021	Otu175	1
K250	KM	rhizosphere soil	ZY	Otu021	Otu328	1
N107	NE	ambient air	MEA	Otu110	Otu194	11
N106	NE	ambient soil	NS	Otu021	Otu050	2
N108	NE	ambient soil	MEA	Otu021	Otu177	4
N156	NE	ambient soil	ZY	Otu021	Otu050	1
N111	NE	ambient soil	ZY	Otu021	Otu050	3
N122	NE	rhizosphere soil	ZY	Otu021	Otu050	12
S161	SM	ambient soil	NS	Otu021	Otu283	1
Y128	YL	ambient soil	ZY	Otu021	Otu323	20
S70	SM	rhizosphere soil	MEA	Otu193	Otu163	40
C15	CY	root	MEA	Otu010	Otu010	1
K17	KM	canopy air	NS	Otu010	Otu065	2
K14	KM	canopy air	MEA	Otu010	Otu065	5
K3	KM	canopy air	MEA	Otu010	Otu065	8
N109	NE	ambient soil	MEA	Otu010	Otu272	9
S27	SM	rhizosphere soil	NS	Otu010	Otu076	24
S29	SM	rhizosphere soil	NS	Otu010	Otu076	1
X159	XM	ambient soil	ZY	Otu010	Otu010	1
X78	XM	canopy air	ZY	Otu010	Otu010	2
X35	XM	rhizosphere soil	NS	Otu010	Otu010	1
X36	XM	rhizosphere soil	NS	Otu010	Otu010	3
X38	XM	rhizosphere soil	NS	Otu010	Otu010	4
X39	XM	rhizosphere soil	NS	Otu010	Otu010	1
X76	XM	rhizosphere soil	MEA	Otu010	Otu010	2
Y42	YL	rhizosphere soil	NS	Otu010	Otu010	16
Y43	YL	rhizosphere soil	NS	Otu010	Otu010	1
Y45	YL	rhizosphere soil	NS	Otu010	Otu010	3
Y47	YL	rhizosphere soil	NS	Otu010	Otu076	1
Y74	YL	rhizosphere soil	MEA	Otu010	Otu010	9
Y84	YL	rhizosphere soil	ZY	Otu010	Otu010	10
Y86	YL	rhizosphere soil	ZY	Otu010	Otu010	5
Y87	YL	rhizosphere soil	ZY	Otu010	Otu010	3
Y88	YL	rhizosphere soil	ZY	Otu010	Otu010	1
Y89	YL	rhizosphere soil	ZY	Otu010	Otu010	1
K240	KM	ambient soil	NS	Otu192	Otu173	2
N105	NE	ambient air	NS	Otu054	Otu057	19
N116	NE	ambient air	MEA	Otu181	Otu318	3
S129	SM	canopy air	ZY	Otu153	Otu259	2
C217	CY	leaf	ZY	Otu099	Otu143	9
K276	KM	withered leaf	MEA	Otu099	Otu143	4
N54	NE	canopy air	MEA	Otu042	Otu087	3
N166	NE	withered leaf	MEA	Otu042	Otu255	5
N172	NE	withered leaf	NS	Otu042	Otu087	2
S204	SM	withered leaf	MEA	Otu042	Otu087	3
S205	SM	withered leaf	MEA	Otu042	Otu315	2
Y190	YL	withered leaf	NS	Otu042	Otu428	1
C223	CY	withered leaf	MEA	Otu043	Otu159	7
C227	CY	withered leaf	NS	Otu043	Otu489	3
N103	NE	leaf	ZY	Otu043	Otu408	2
N128	NE	stem	NS	Otu043	Otu147	6
X188	XM	withered leaf	MEA	Otu043	Otu147	6
Y109	YL	leaf	ZY	Otu043	Otu159	1
S199	SM	withered leaf	NS	Otu084	Otu105	3
X189	XM	withered leaf	NS	Otu084	Otu105	7
K172	KM	leaf	NS	Otu174	Otu322	2
K138	KM	leaf	ZY	Otu085	Otu459	1
S35	SM	leaf	NS	Otu085	Otu168	2
C226	CY	withered leaf	ZY	Otu037	Otu044	2
K122	KM	leaf	MEA	Otu037	Otu044	1
K135	KM	leaf	MEA	Otu037	Otu406	1
K171	KM	leaf	MEA	Otu037	Otu044	1
K153	KM	leaf	ZY	Otu037	Otu044	1
K165	KM	leaf	ZY	Otu037	Otu044	2
Y146	YL	ambient air	ZY	Otu165	Otu471	4
Y161	YL	ambient soil	MEA	Otu197	Otu447	3
X143	XM	ambient soil	MEA	Otu173	Otu270	10
N71	NE	rhizosphere soil	MEA	Otu094	Otu456	4
S115	SM	ambient soil	NS	Otu094	Otu395	1
Y132	YL	canopy air	NS	Otu136	Otu481	2
N114	NE	canopy air	NS	Otu093	Otu094	9
S45	SM	canopy air	MEA	Otu093	Otu094	1
C191	CY	ambient soil	ZY	Otu127	Otu379	6
K4	KM	root	MEA	Otu188	Otu371	5
N155	NE	ambient air	NS	Otu179	Otu325	7
C11	CY	stem	MEA	Otu072	Otu439	10
C22	CY	stem	MEA	Otu072	Otu418	1
X54	XM	canopy air	MEA	Otu073	Otu140	1
Y140	YL	ambient air	NS	Otu073	Otu140	3
Y139	YL	ambient air	NS	Otu186	Otu274	10
N15	NE	ambient air	NS	Otu054	Otu057	23
N25	NE	ambient air	NS	Otu054	Otu057	26
N137	NE	leaf	MEA	Otu156	Otu180	2
N33r	NE	rhizosphere soil	NS	Otu018	Otu494	2
S55	SM	ambient air	MEA	Otu100	Otu142	1
S139	SM	ambient air	ZY	Otu100	Otu142	1
S140	SM	ambient air	ZY	Otu178	Otu324	3
S127	SM	ambient soil	MEA	Otu144	Otu482	1
X133	XM	ambient soil	NS	Otu134	Otu302	1
Y16	YL	stem	MEA	Otu138	Otu218	1
N80	NE	canopy air	ZY	Otu211	Otu251	1
C17	CY	root	MEA	Otu207	Otu298	1
C183	CY	canopy air	ZY	Otu137	Otu280	1
Y166	YL	ambient soil	MEA	Otu196	Otu364	1
Y117	YL	leaf	ZY	Otu170	Otu403	1
Y13	YL	root	MEA	Otu215	Otu425	1
S48	SM	canopy air	MEA	Otu189	Otu257	1
X86	XM	canopy air	ZY	Otu183	Otu312	1
K226	KM	leaf	NS	Otu162	Otu475	1
Y25	YL	root	MEA	Otu121	Otu334	1
X46	XM	leaf	NS	Otu124	Otu195	1
S17	SM	canopy air	NS	Otu112	Otu263	1
K146	KM	leaf	NS	Otu167	Otu192	1
N139	NE	root	NS	Otu158	Otu268	1
X132	XM	ambient air	NS	Otu133	Otu167	1
C21	CY	stem	MEA	Otu123	Otu264	1
X87	XM	canopy air	ZY	Otu159	Otu466	1
Y164	YL	ambient soil	MEA	Otu141	Otu399	1
Y15	YL	root	MEA	Otu168	Otu326	1
Y58	YL	root	NS	Otu163	Otu411	1
K270	KM	leaf	ZY	Otu113	Otu299	1
K269	KM	ambient soil	ZY	Otu143	Otu277	1
S83	SM	ambient air	ZY	Otu109	Otu166	1
S185	SM	stem	NS	Otu129	Otu260	1
K114	KM	root	MEA	Otu111	Otu231	1
S170	SM	stem	MEA	Otu106	Otu244	1
N32	NE	rhizosphere soil	NS	Otu182	Otu269	1
S72	SM	rhizosphere soil	MEA	Otu107	Otu377	1
K263	KM	leaf	MEA	Otu108	Otu296	1
N94	NE	rhizosphere soil	ZY	Otu122	Otu455	1
N31	NE	rhizosphere soil	NS	Otu154	Otu222	1
X166	XM	stem	MEA	Otu175	Otu407	1
S125	SM	ambient soil	MEA	Otu161	Otu476	1
K194	KM	root	MEA	Otu218	Otu444	1
C206	CY	stem	MEA	Otu132	Otu382	1
S138	SM	rhizosphere soil	MEA	Otu117	Otu179	1
X66	XM	ambient air	MEA	Otu214	Otu197	1
Y22	YL	leaf	MEA	Otu145	Otu464	1
X114	XM	stem	ZY	Otu146	Otu171	1
